# Supplementary material for: Associations Between High-Density Lipoprotein Subfraction Profiles and Heart Rate Response Following Submaximal Exercise
Source: Biology (Basel). 2026 Jul 1;15(13):1051. doi: 10.3390/biology15131051 (PMC13360586; doi:10.3390/biology15131051)
Supplement: Supplementary file 1 [file biology-15-01051-s001.zip › S1.xlsx]

## Sheet: S1
Supplementary Table 1. Age- and sex-specific post-exercise heart rate cut-offs (beats/minute) for YMCA step test classification.
Women	Age groups
	20-25	26-35	36-45	46-55	56-64
Good/Excellent	52-95	58-94	51-99	63-109	60-105
Above average/average/below average	96-120	95-121	100-123	110-125	106-128
Very poor/Poor	121-169	122-171	124-169	126-171	129-174
Men	Age groups
	20-25	26-35	36-45	46-55	56-64
Good/Excellent	50-87	51-87	49-91	56-94	60-96
Above average/average/below average	88-110	88-113	92-115	95-120	97-118
Very poor/Poor	111-157	114-161	116-163	121-159	119-154
Values are inclusive cut-off ranges for post-exercise heart rate used to classify participants into YMCA fitness categories. Categories are mutually exclusive and age- and sex-specific.

## Sheet: S2
Supplementary Table S2. Lipid and apolipoprotein profiles across heart rate response (ΔHR) categories following exercise stratified by sex
	Males (n=98)				Females (n=206)
	Very poor and poor	Above average/average/below average	Good and excellent	p for trend	Very poor and poor	Above average/average/below average	Good and excellent	p for trend
	(n=23)	(n=54)	(n=21)		(n=56)	(n=79)	(n=71)
	Mean (95%CI)				Mean (95%CI)
TG (mmol/l)	2.14 (1.48–2.81)	1.75 (1.49–2.02)	1.65 (1.04–2.25)	0.138	1.59 (1.35–1.83)	1.55 (1.32–1.78)	1.50 (1.27–1.74)	0.515
Total Cholesterol (mmol/l)	4.61 (4.26–4.96)	4.56 (4.36–4.76)	4.60 (4.12–5.08)	0.639	4.75 (4.43–5.08)	4.78 (4.55–5.00)	4.52 (4.24–4.79)	0.247
HDL-C (mmol/L)	1.05 (0.91–1.19)	1.10 (1.01–1.19)	1.25 (1.10–1.41)	0.037*	1.14 (1.06–1.23)	1.22 (1.15–1.30)	1.20 (1.12–1.27)	0.258
LDL-C (mmol/l)	2.76 (2.51–3.01)	2.83 (2.65–3.02)	2.74 (2.42–3.06)	0.97	3.18 (2.87–3.49)	3.02 (2.83–3.22)	2.84 (2.60–3.08)	0.089
TG/HDL-C ratio	5.38 (3.46–7.31)	4.36 (3.44–5.27)	3.69 (1.97–5.40)	0.06	3.63 (2.97–4.29)	3.34 (2.70–3.99)	3.25 (2.63–3.86)	0.406
Total Cholesterol/HDL-C ratio	4.74 (4.06–5.42)	4.51 (4.11–4.92)	4.01 (3.25–4.77)	0.071	4.44 (4.03–4.85)	4.14 (3.85–4.43)	3.99 (3.67–4.31)	0.093
LDL-C/HDL-C ratio	2.85 (2.44–3.26)	2.83 (2.52–3.14)	2.41 (1.91–2.90)	0.093	2.99 (2.63–3.34)	2.63 (2.41–2.85)	2.53 (2.27–2.80)	0.053
ApoA-I (g/L)	1.30 (1.21–1.39)	1.32 (1.26–1.39)	1.46 (1.35–1.57)	0.022*	1.34 (1.29–1.39)	1.43 (1.38–1.49)	1.39 (1.34–1.45)	0.257
ApoB (g/L)	1.02 (0.93–1.12)	1.01 (0.95–1.08)	0.99 (0.86–1.12)	0.438	1.08 (0.99–1.17)	1.05 (0.98–1.11)	0.98 (0.90–1.06)	0.099
ApoB/ApoA-I ratio	0.81 (0.72–0.90)	0.80 (0.73–0.87)	0.70 (0.58–0.82)	0.1	0.82 (0.75–0.90)	0.75 (0.70–0.81)	0.72 (0.66–0.79)	0.064
LDL-C/ApoB ratio	1.05 (1.00–1.10)	1.09 (1.05–1.12)	1.08 (1.04–1.13)	0.503	1.13 (1.10–1.16)	1.12 (1.10–1.15)	1.12 (1.09–1.15)	0.551
95%CI: 95% confidence interval; TG, triglyceride; HDL-C, high-density lipoprotein cholesterol; LDL-C, low-density lipoprotein; ApoA-I, Apolipoprotein A1; ApoB, Apolipoprotein B; *: p <0.05

## Sheet: S3
Supplementary Table S3. Associations between lipid and apolipoprotein parameters and heart rate response to exercise
	TG				TC				HDL-C				LDL-C				ApoA-I				ApoB				TG/HDL-C				TC/HDL-C				LDL-C/HDL-C				ApoB/ApoA-I				LDL-C/ApoB
	β (95% CI)	p-value	Adjusted R2	Standardised β	β (95% CI)	p-value	Adjusted R2	Standardised β	β (95% CI)	p-value	Adjusted R2	Standardised β	β (95% CI)	p-value	Adjusted R2	Standardised β	β (95% CI)	p-value	Adjusted R2	Standardised β	β (95% CI)	p-value	Adjusted R2	Standardised β	β (95% CI)	p-value	Adjusted R2	Standardised β	β (95% CI)	p-value	Adjusted R2	Standardised β	β (95% CI)	p-value	Adjusted R2	Standardised β	β (95% CI)	p-value	Adjusted R2	Standardised β	β (95% CI)	p-value	Adjusted R2	Standardised β
HRRest	0.060 (-1.108 – 1.227)	0.92	0.237	-0.006	0.682 (-3.970–1.762)	0.214	0.074	0.073	-0.625 (-4.188–2.939)	0.73	0.176	-0.019	0.658 (-0.546–1.862)	0.283	0.061	0.064	0.364 (-4.543–5.271)	0.884	0.109	0.008	2.232 (-1.476–5.941)	0.237	0.109	0.008	-0.023 (-0.423–0.377)	0.91	0.237	-0.006	0.333 (-0.479–1.145)	0.42	0.159	0.045	0.408 (-0.611–1.428)	0.431	0.113	0.045	2.319 (-2.000–6.639)	0.291	0.111	0.096	-2.046 (-11.360–7.268)	0.666	-0.025	0.107
HRaft	0.195 (-3.096 – 3.487)	0.907	0.243	0.005	1.838 (-1.218–4.894)	0.237	0.073	0.069	-1.870 (-11.953–8.213)	0.715	0.186	-0.02	2.755 (-0.640–6.151)	0.111	0.062	0.093	-3.992 (-17.838–9.854)	0.571	0.114	-0.032	9.306 (-1.253–19.864)	0.084	0.114	-0.032	0.052 (-1.077–1.180)	0.928	0.243	0.005	1.306 (-0.991–3.603)	0.264	0.166	0.062	2.337 (-0.535–5.208)	0.11	0.121	0.091	10.418 (-1.763–22.598)	0.093	0.104	0.061	9.031 (-17.238–35.301)	0.499	0.107	0.039
HR5min	0.130 (-1.946 – 2.206)	0.902	0.236	0.011	1.653 (-0.275–3.581)	0.093	0.077	0.101	-1.581 (-7.921–4.759)	0.624	0.178	-0.028	1.980 (-0.167–4.128)	0.071	0.065	0.109	-1.516 (-10.263–7.230)	0.733	0.113	-0.02	5.773 (-0.897–12.442)	0.09	0.113	-0.02	0.074 (-0.636–0.784)	0.837	0.236	0.011	1.115 (-0.325–2.555)	0.129	0.163	0.087	1.680 (-0.126–3.486)	0.068	0.121	0.107	7.692 (0.032–15.351)	0.049*	0.113	0.116	-3.770 (-20.430–12.889)	0.656	0.105	-0.026
HR10min	-0.117 (-1.495 – 1.260)	0.867	0.232	-0.013	0.779 (-0.506–2.065)	0.234	0.077	0.071	-0.612 (-4.820–3.595)	0.775	0.173	-0.016	0.803 (-0.628–2.234)	0.27	0.063	0.067	0.343 (-5.462–6.147)	0.908	0.112	0.007	2.449 (-1.979–6.877)	0.277	0.112	0.007	-0.055 (-0.526–0.416)	0.818	0.232	-0.013	0.365 (-0.594–1.325)	0.454	0.156	0.043	0.663 (-0.541–1.867)	0.279	0.114	0.064	2.929 (-2.184–8.036)	0.261	0.104	0.066	-2.172 (-13.261–8.916)	0.7	0.102	-0.023
ΔHRcont	0.606 (-2.626 – 3.838)	0.712	0.244	0.024	0.724 (-2.283–3.730)	0.636	0.069	0.027	-2.544 (-12.413–7.325)	0.612	0.186	-0.027	1.914 (-1.427–5.255)	0.26	0.058	0.065	-6.701 (-20.241–6.839)	0.331	0.116	-0.055	6.914 (-3.474–17.302)	0.191	0.116	-0.055	0.262 (-0.846–1.370)	0.642	0.244	0.024	1.083 (-1.173–3.340)	0.345	0.165	0.051	2.061 (-0.760–4.882)	0.152	0.119	0.08	8.570 (-3.407–20.546)	0.16	0.108	0.079	10.482 (-15.284–36.248)	0.424	0.107	0.045
ΔHR5min	0.359 (-1.659 – 2.378)	0.726	0.232	0.004	0.396 (-1.486–2.279)	0.679	0.067	0.024	0.126 (-6.010–6.261)	0.968	0.177	0.002	0.396 (-1.696–2.487)	0.71	0.057	0.022	4.846 (-3.598–13.291)	0.26	0.116	0.063	1.343 (-5.157–7.842)	0.685	0.116	0.063	0.025 (-0.669–0.719)	0.943	0.232	0.004	0.083 (-1.327–1.492)	0.908	0.154	0.006	0.154 (-1.616–1.924)	0.864	0.11	0.01	-0.921 (-8.443–6.600)	0.81	0.101	-0.014	1.284 (-14.922–17.490)	0.876	0.105	0.009
ΔHR10min	0.807 (-0.256 – 1.871)	0.136	0.242	0.058	0.274 (-0.721–1.268)	0.589	0.071	0.031	-0.667 (-3.928–2.594)	0.688	0.182	-0.022	0.096 (-1.017–1.209)	0.865	0.06	0.01	1.847 (-2.634–6.328)	0.418	0.118	0.046	0.810 (-2.667–4.287)	0.647	0.118	0.046	0.206 (-0.159–0.571)	0.267	0.242	0.058	0.226 (-0.525–0.978)	0.554	0.165	0.033	0.154 (-0.790–1.098)	0.749	0.12	0.018	0.117 (-3.877–4.111)	0.954	0.107	0.003	-5.945 (-14.407–2.517)	0.168	0.111	-0.078
	OR (95% CI)	p-value			OR (95% CI)	p-value			OR (95% CI)	p-value			OR (95% CI)	p-value			OR (95% CI)	p-value			OR (95% CI)	p-value			OR (95% CI)	p-value			OR (95% CI)	p-value			OR (95% CI)	p-value			OR (95% CI)	p-value			OR (95% CI)	p-value
ΔHRBi	1.094 (0.751 – 1.593)	0.64	--	--	1.142 (0.825–1.581)	0.425	--	--	0.350 (0.100–1.221)	0.1	--	--	1.327 (0.915–1.924)	0.136	--	--	0.200 (0.038–1.053)	0.058	--	--	2.640 (0.847–8.224)	0.094	--	--	1.062 (0.928–1.214)	0.384	--	--	1.259 (0.967–1.640)	0.086	--	--	1.435 (1.030–2.001)	0.033*	--	--	4.731 (1.131–19.785)	0.033*	--	--	3.044 (0.116–80.052)	0.505	--	--
TG, triglycerides; TC, total cholesterol; HDL-C, high-density lipoprotein cholesterol; LDL-C, low-density lipoprotein cholesterol; ApoAI, apolipoprotein A-I; ApoB, apolipoprotein B; OR, odds ratio; CI, confidence interval; HRRest, resting heart rate; HRaft, immediate post-exercise heart rate; HR5min/HR10min, heart rate at 5/10 minutes post-exercise; ΔHRcont, continuous heart rate change during ex…

## Sheet: S4
Supplementary Table S4. Association of HDL subfractions and subclasses proportions with Heart rate metrics
In %	HRRest				HRaft				ΔHRcont				ΔHRBi				HR5min				HR10min				ΔHR5min				ΔHR10min
	β (95% CI)	p-value	Adjusted R2	Standardised β	β (95% CI)	p-value	Adjusted R2	Standardised β	β (95% CI)	p-value	Adjusted R2	Standardised β	OR (95% CI)	p-value	Adjusted R2	Standardised β	β (95% CI)	p-value	Adjusted R2	Standardised β	β (95% CI)	p-value	Adjusted R2	Standardised β	β (95% CI)	p-value	Adjusted R2	Standardised β	β (95% CI)	p-value	Adjusted R2	Standardised β
HDL-1	-0.362 (-0.818 – 0.094)	0.595	0.084	-0.092	-1.053 (-2.339 – 0.233)	0.12	0.062	-0.096	-0.732 (-1.996 – 0.532)	0.255	0.03	-0.069	0.924 (0.792 – 1.078)	0.313	--	--	-1.185 (-1.993 – -0.377)	0.020*	0.129	-0.165	-0.427 (-0.967 – 0.113)	0.121	0.113	-0.09	-1.168 (-1.952 – -0.385)	0.040*	0.049	-0.176	-0.563 (-0.975 – -0.151)	0.08	0.065	-0.159
HDL-2	-0.214 (-0.598 – 0.170)	0.685	0.08	-0.069	-0.817 (-1.897 – 0.264)	0.138	0.06	-0.094	-0.683 (-1.745 – 0.379)	0.229	0.031	-0.081	0.930 (0.819 – 1.055)	0.287	--	--	-0.506 (-1.190 – 0.179)	0.147	0.11	-0.09	-0.294 (-0.748 – 0.160)	0.34	0.111	-0.078	-0.353 (-1.021 – 0.314)	0.497	0.023	-0.067	-0.288 (-0.639 – 0.064)	0.36	0.049	-0.103
HDL-3	-0.157 (-0.512 – 0.197)	0.426	0.078	-0.055	-1.278 (-2.263 – -0.293)	0.022*	0.077	-0.161	-1.238 (-2.204 – -0.271)	0.030*	0.047	-0.161	0.847 (0.751 – 0.955)	0.017*	--	--	-0.714 (-1.339 – -0.088)	0.043*	0.121	-0.138	-0.266 (-0.685 – 0.153)	0.304	0.113	-0.077	-0.043 (-0.659 – 0.574)	0.892	0.021	-0.009	-0.067 (-0.393 – 0.260)	0.86	0.043	-0.026
HDL-4	-0.203 (-0.659 – 0.253)	0.478	0.079	-0.052	-1.871 (-3.136 – -0.607)	0.040*	0.08	-0.172	-1.904 (-3.146 – -0.662)	0.030*	-0.18	0.055	0.810 (0.700 – 0.937)	0.046*	--	--	-0.936 (-1.735 – -0.138)	0.044*	0.123	-0.133	-0.295 (-0.830 – 0.239)	0.346	0.112	-0.063	0.197 (-0.583 – 0.977)	0.774	0.027	0.03	-0.004 (-0.419 – 0.411)	0.999	0.049	-0.001
HDL-5	-0.474 (-1.411 – 0.463)	0.64	0.083	-0.058	-3.280 (-5.884 – -0.675)	0.020*	0.072	-0.144	-3.301 (-5.853 – -0.749)	0.037*	0.047	-0.149	0.758 (0.558 – 1.030)	0.096	--	--	-1.837 (-3.490 – -0.184)	0.041*	0.113	-0.124	-0.759 (-1.854 – 0.337)	0.435	0.1	-0.078	1.161 (-0.454 – 2.775)	0.395	0.031	0.084	0.299 (-0.548 – 1.147)	0.696	0.043	0.041
HDL-6	0.202 (-0.218 – 0.623)	0.575	0.08	0.056	1.269 (0.096 – 2.442)	0.043*	0.066	0.127	1.182 (0.031 – 2.333)	0.055	0.037	0.122	1.229 (1.064 – 1.418)	0.024*	--	--	0.679 (-0.067 – 1.425)	0.082	0.113	0.104	0.229 (-0.270 – 0.727)	0.409	0.108	0.053	0.538 (-0.192 – 1.269)	0.74	0.027	0.088	0.296 (-0.090 – 0.681)	0.264	0.047	0.091
HDL-7	0.304 (-0.420 – 1.027)	0.41	0.079	0.049	2.606 (0.597 – 4.616)	0.018*	0.074	0.152	2.397 (0.421 – 4.373)	0.036*	0.044	0.145	1.417 (1.102 – 1.822)	0.022*	--	--	1.364 (0.088 – 2.640)	0.045*	0.116	0.123	0.343 (-0.509 – 1.195)	0.428	0.106	0.047	0.912 (-0.335 – 2.160)	0.503	0.027	0.088	0.581 (-0.078 – 1.241)	0.42	0.052	0.105
HDL-8	0.440 (-0.331 – 1.210)	0.873	0.079	0.068	2.826 (0.693 – 4.959)	0.033*	0.076	0.157	2.454 (0.351 – 4.558)	0.037*	0.044	0.141	1.332 (1.034 – 1.715)	0.044*	--	--	1.698 (0.347 – 3.050)	0.035*	0.123	0.146	0.621 (-0.282 – 1.524)	0.354	0.112	0.08	0.820 (-0.500 – 2.140)	0.446	0.026	0.076	0.552 (-0.145 – 1.249)	0.3	0.05	0.096
HDL-9	0.405 (-0.438 – 1.249)	0.493	0.078	0.058	3.099 (0.760 – 5.438)	0.025*	0.076	0.16	3.063 (0.763 – 5.363)	0.045*	0.049	0.163	1.313 (0.994 – 1.736)	0.079	--	--	2.197 (0.719 – 3.675)	0.013*	0.13	0.174	0.944 (-0.046 – 1.933)	0.305	0.117	0.113	0.478 (-0.973 – 1.929)	0.739	0.022	0.041	0.318 (-0.449 – 1.085)	0.692	0.045	0.051
HDL-10	0.246 (0.009 – 0.483)	0.42	0.09	0.123	0.913 (0.251 – 1.576)	0.035*	0.077	0.165	0.720 (0.067 – 1.372)	0.044*	0.041	0.134	1.093 (1.011 – 1.181)	0.052	--	--	0.675 (0.257 – 1.094)	0.020*	0.133	0.186	0.347 (0.068 – 0.626)	0.15	0.124	0.144	0.039 (-0.373 – 0.452)	0.946	0.021	0.012	-0.001 (-0.218 – 0.217)	0.995	0.042	0.0003
HDL-L	-0.111 (-0.267 – 0.045)	0.245	0.084	-0.088	-0.510 (-0.948 – -0.072)	0.069	0.07	-0.145	-0.438 (-0.869 – -0.008)	0.138	0.039	-0.128	0.943 (0.894 – 0.993)	0.081	--	--	-0.358 (-0.634 – -0.081)	0.017*	0.121	-0.156	-0.151 (-0.335 – 0.033)	0.161	0.111	-0.1	-0.237 (-0.507 – 0.033)	0.129	0.036	-0.11	-0.144 (-0.284 – -0.003)	0.069	0.067	-0.127
HDL-I	-0.050 (-0.388 – 0.288)	0.77	0.077	-0.017	-0.269 (-1.223 – 0.685)	0.579	0.054	-0.032	-0.284 (-1.220 – 0.651)	0.55	0.027	-0.035	1.017 (0.908 – 1.138)	0.776	--	--	-0.231 (-0.837 – 0.375)	0.454	0.105	-0.042	-0.142 (-0.543 – 0.259)	0.486	0.107	-0.039	0.719 (0.133 – 1.305)	0.048*	0.04	0.141	0.382 (0.076 – 0.689)	0.045*	0.061	0.142
HDL-S	0.154 (-0.007 – 0.316)	0.183	0.09	0.114	0.514 (0.066 – 0.963)	0.038*	0.068	0.138	0.404 (-0.036 – 0.844)	0.108	0.041	0.112	1.052 (0.999 – 1.108)	0.078	--	--	0.404 (0.120 – 0.688)	0.015*	0.121	0.166	0.194 (0.004 – 0.384)	0.135	0.112	0.12	0.078 (-0.202 – 0.359)	0.583	0.022	0.034	0.055 (-0.093 – 0.204)	0.462	0.043	0.046
95%CI: 95% confidence interval, OR: odds-ratio, *p-value<0.05 (p-value was adjusted using Benjamini-Hochberg method).

## Sheet: S5
Supplementary Table S5. Associations between HDL-C, its subfractions (HDL-1 to HDL-10), and subclasses (HDL-L, HDL-I, HDL-S) concentrations in mmol/L, and heart rate response to exercise metrics.
"	HRRest				HRaft				ΔHRcont				ΔHRBi				HR5min				HR10min				ΔHR5min				ΔHR10min
	β (95% CI)	p-value	Adjusted R2	Standardised β	β (95% CI)	p-value	Adjusted R2	Standardised β	β (95% CI)	p-value	Adjusted R2	Standardised β	OR (95% CI)	p-value	Adjusted R2	Standardised β	β (95% CI)	p-value	Adjusted R2	Standardised β	β (95% CI)	p-value	Adjusted R2	Standardised β	β (95% CI)	p-value	Adjusted R2	Standardised β	β (95% CI)	p-value	Adjusted R2	Standardised β
HDL-1	-24.922 (-54.949 – 5.105)	0.515	0.081	-0.101	-57.378 (-142.414 – 27.657)	0.231	0.059	-0.083	-39.456 (-122.833 – 43.921)	0.391	0.031	-0.059	0.000 (0.000 – 10.999)	0.27	--	--	-67.001 (-120.295 – -13.707)	0.070	0.12	-0.149	-24.805 (-60.312 – 10.703)	0.567	0.107	-0.083	-85.265 (-109.830 – -6.699)	0.27	0.037	-0.14	-33.503 (-60.822 – -6.184)	0.16	0.059	-0.151
HDL-2	-6.997 (-25.464 – 11.470)	0.76	0.074	-0.048	-29.507 (-81.529 – 22.515)	0.294	0.057	-0.072	-28.274 (-79.207 – 22.659)	0.344	0.032	-0.072	0.007 (0.000 – 3.435)	0.29	--	--	-19.765 (-52.627 – 13.097)	0.263	0.105	-0.074	-8.672 (-30.477 – 13.132)	0.543	0.103	-0.049	-12.695 (-44.523 – 19.134)	0.866	0.023	-0.051	-12.305 (-29.203 – 4.593)	0.765	0.047	-0.093
HDL-3	-5.493 (-22.463 – 11.477)	0.75	0.073	-0.04	-47.064 (-94.592 – 0.464)	0.26	0.066	-0.124	-48.985 (-95.474 – -2.495)	0.39	0.042	-0.134	0.000 (0.000 – 0.078)	0.051	--	--	-27.226 (-57.338 – 2.885)	0.152	0.111	-0.111	-9.391 (-29.440 – 10.657)	0.714	0.104	-0.058	-1.825 (-31.112 – 27.462)	0.999	0.021	-0.008	-3.775 (-19.393 – 11.842)	0.907	0.041	-0.031
HDL-4	-7.268 (-26.383 – 11.847)	0.91	0.073	-0.046	-50.937 (-104.764 – 2.889)	0.16	0.063	-0.115	-51.785 (-104.451 – 0.880)	0.27	0.04	-0.121	0.000 (0.000 – 0.124)	0.048*	--	--	-28.184 (-62.270 – 5.902)	0.175	0.11	-0.098	-9.228 (-31.878 – 13.421)	0.604	0.101	-0.048	-1.728 (-35.153 – 31.696)	0.999	0.022	-0.006	-6.975 (-24.573 – 10.623)	0.999	0.046	-0.049
HDL-5	-7.462 (-39.785 – 24.862)	0.813	0.078	-0.027	-63.726 (-155.068 – 27.617)	0.244	0.056	-0.084	-63.354 (-152.755 – 26.047)	0.328	0.035	-0.086	0.000 (0.000 – 0.044)	0.043*	--	--	-39.951 (-97.611 – 17.708)	0.249	0.105	-0.081	-16.764 (-54.836 – 21.309)	0.645	0.101	-0.052	2.978 (-53.115 – 59.071)	0.999	0.023	0.006	-1.748 (-31.475 – 27.978)	0.908	0.041	-0.007
HDL-6	4.159 (-15.880 – 24.198)	0.683	0.072	0.025	23.759 (-33.622 – 81.140)	0.416	0.054	0.05	10.330 (-45.892 – 66.552)	0.718	0.028	0.022	0.934 (0.001 – 1028.850)	0.985	--	--	13.296 (-22.682 – 49.275)	0.468	0.103	0.043	7.102 (-16.947 – 31.152)	0.624	0.1	0.034	14.229 (-20.730 – 49.188)	0.999	0.025	0.049	2.559 (-15.799 – 20.916)	0.871	0.045	0.017
HDL-7	9.977 (-37.806 – 57.761)	0.757	0.072	0.024	104.811 (-32.997 – 242.619)	0.225	0.059	0.09	78.706 (-56.410 – 213.822)	0.361	0.032	0.07	35.443 (0.000 – 427455508.7)	0.668	--	--	56.606 (-29.408 – 142.621)	0.245	0.107	0.075	16.466 (-41.006 – 73.938)	0.573	0.1	0.033	38.875 (-44.874 – 122.623)	0.999	0.025	0.055	16.755 (-27.135 – 60.644)	0.906	0.046	0.045
HDL-8	30.353 (-26.301 – 87.006)	0.977	0.075	0.062	154.771 (-8.366 – 317.908)	0.21	0.063	0.111	103.775 (-56.431 – 263.980)	0.338	0.033	0.077	324.795 (0.000 – 5.778E+10)	0.787	--	--	97.611 (-4.289 – 199.510)	0.15	0.113	0.109	43.087 (-25.046 – 111.220)	0.535	0.104	0.072	45.754 (-54.425 – 145.933)	0.999	0.025	0.054	20.452 (-31.672 – 72.576)	0.999	0.046	0.046
HDL-9	32.999 (-35.100 – 101.097)	0.853	0.081	0.055	170.476 (-20.507 – 361.460)	0.16	0.07	0.102	149.842 (-39.210 – 338.894)	0.4	0.037	0.092	553.125 (0.000 – 6.275E+12)	0.741	--	--	131.165 (10.754 – 251.575)	0.11	0.12	0.121	59.401 (-21.381 – 140.182)	0.745	0.113	0.082	46.191 (-73.496 – 165.878)	0.747	0.022	0.045	14.170 (-48.127 – 76.467)	0.819	0.041	0.026
HDL-10	22.014 (0.786 – 43.242)	0.42	0.091	0.116	66.734 (7.401 – 126.067)	0.28	0.076	0.127	43.703 (-15.243 – 102.648)	0.365	0.036	0.085	61.613 (0.060 – 63342.595)	0.407	--	--	54.169 (16.660 – 91.733)	0.048*	0.13	0.158	30.497 (5.441 – 55.554)	0.17	0.124	0.134	1.056 (-36.280 – 38.391)	0.956	0.02	0.003	-5.449 (-24.974 – 14.076)	0.972	0.042	-0.032
HDL-L	-3.555 (-10.868 – 3.758)	0.509	0.075	-0.061	-17.576 (-38.117 – 2.965)	0.14	0.063	-0.109	-16.964 (-37.076 – 3.148)	0.294	0.037	-0.109	0.053 (0.004 – 0.655)	0.066	--	--	-12.145 (-25.112 – 0.821)	0.099	0.111	-0.116	-4.598 (-13.222 – 4.027)	0.295	0.104	-0.066	-6.148 (-18.742 – 6.446)	0.999	0.024	-0.063	-4.855 (-11.552 – 1.843)	0.465	0.047	-0.093
HDL-I	-1.465 (-8.776 – 5.846)	0.694	0.072	-0.024	-5.647 (-26.442 – 15.147)	0.593	0.053	-0.033	-7.602 (-27.949 – 12.744)	0.463	0.03	-0.046	0.133 (0.011 – 1.683)	0.179	--	--	-3.769 (-16.858 – 9.320)	0.571	0.103	-0.034	-1.332 (-10.020 – 7.356)	0.763	0.136	-0.018	2.117 (-10.639 – 14.873)	0.744	0.023	0.02	-0.450 (-1.149 – 6.256)	0.252	0.044	-0.008
HDL-S	12.937 (-0.974 – 26.849)	0.204	0.089	0.105	40.217 (1.184 – 79.251)	0.129	0.073	0.117	26.730 (-12.015 – 65.476)	0.264	0.035	0.08	7.035 (0.066 – 747.952)	0.413	--	--	32.581 (7.977 – 57.185)	0.030*	0.126	0.146	17.333 (0.864 – 33.802)	0.039*	0.12	0.117	6.578 (-17.912 – 31.068)	0.896	0.021	0.031	0.068 (-12.716 – 12.852)	0.992	0.041	0.001
HDL-C	-0.625 (-4.188 – 2.939)	0.73	0.072	-0.022	-1.870 (-11.953 – 8.213)	0.715	0.054	-0.023	-2.544 (-12.413 – 7.325)	0.612	0.029	-0.033	0.350 (0.100 – 1.221)	0.1	--	--	-1.581 (-7.921 – 4.759)	0.624	0.102	-0.03	-0.612 (-4.820 – 3.595)	0.775	0.101	-0.018	0.126 (-6.010 – 6.261)	0.968	0.021	0.003	-0.667 (-3.928 – 2.594)	0.688	0.041	-0.026
95%CI: 95% confidence interval, OR: odds-ratio, *p-value<0.05 (p-value was adjusted using Benjamini-Hochberg method).
